# Supplementary material for: PET-Driven Fluorescence Modulation in Halochromic Styryl Hemicyanine Dyes Targeting DNA Minor Groove
Source: Molecules. 2025 Nov 30;30(23):4607. doi: 10.3390/molecules30234607 (PMC12693099; doi:10.3390/molecules30234607)
Supplement: Supplementary file 1 [file molecules-30-04607-s001.zip]

Archive with 1 entries (1 files):
- molecules-3931714-supplementary -final.pdf
